# Supplementary material for: Circulating Biomarkers for the Prediction of Abdominal Aortic Aneurysm Growth
Source: J Clin Med. 2021 Apr 16;10(8):1718. doi: 10.3390/jcm10081718 (PMC8072679; doi:10.3390/jcm10081718)
Supplement: Supplementary file 1 [file jcm-10-01718-s001.zip]

Archive with 1 entries (1 files):
- jcm-1185207-supplementary.pdf
